# Supplementary material for: Epigenetic DNA Modifications Upregulate SPRY2 in Human Colorectal Cancers
Source: Cells. 2021 Oct 2;10(10):2632. doi: 10.3390/cells10102632 (PMC8534322; doi:10.3390/cells10102632)
Supplement: Supplementary file 1 [file cells-10-02632-s001.zip]

Archive with 11 entries (10 files):
- Suppl Fig S1.pdf
- Suppl Fig S2.pdf
- Suppl Table S1.xls
- Suppl Table S2.xlsx
- Suppl Table S3.xlsx
- __MACOSX/
- __MACOSX/._Suppl Fig S1.pdf
- __MACOSX/._Suppl Fig S2.pdf
- __MACOSX/._Suppl Table S1.xls
- __MACOSX/._Suppl Table S2.xlsx
- __MACOSX/._Suppl Table S3.xlsx
