# Supplementary material for: Epigenetic DNA Modifications Upregulate SPRY2 in Human Colorectal Cancers
Source: Cells. 2021 Oct 2;10(10):2632. doi: 10.3390/cells10102632 (PMC8534322; doi:10.3390/cells10102632)
Supplement: Supplementary file 1 [file cells-10-02632-s001.zip › Suppl Table S2.xlsx]

## Sheet: CRC_Densitometry COBRA
	CRC Patient COBRA Densitometry Statistics
		Region #1					Region #4
		Area	Percent	Fold change			Area	Percent	Fold change
	Control_492	20521.5	49.432	0.977		Control_492	40539.2	69.589	2.288*
	Tumor_492	20993.2	50.568			Tumor_492	17715.7	30.411
	Control_499	38181.9	80.679	4.175*		Control_499	44382.5	87.824	7.212*
	Tumor_499	9144.04	19.321			Tumor_499	6153.4	12.176
	Control_511	43627.7	83.432	5.035*		Control_511	43453.7	66.75	2.007*
	Tumor_511	8663.84	16.568			Tumor_511	21645.8	33.25
	Control_517	33597	51.809	1.075		Control_517	45574.1	49.146	0.966
	Tumor_517	31250.1	48.191			Tumor_517	47157.7	50.854
	Control_518	NB	NB	NB		Control_518	34609.2	49.804	0.992
	Tumor_518	NB	NB	NB		Tumor_518	34881.7	50.196
	Control_519	8158.41	8.904	4.115*		Control_519	47600.8	52.721	1.115
	Tumor_519	33577.7	36.645			Tumor_519	42687.8	47.279
	Control_520	39851.3	73.642	2.793*		Control_520	26072.6	49.919	0.996
	Tumor_520	14263.9	26.358			Tumor_520	26156.9	50.081
	Control_534	24490.7	49.213	0.969		Control_534	45591.3	50.485	1.019
	Tumor_534	25273.5	50.787			Tumor_534	44714.8	49.515
	Control_535	46779	79.5	3.878*		Control_535	33838.4	85.439	5.867*
	Tumor_535	12062.3	20.5			Tumor_535	5766.72	14.561
	Control_542	46291.1	75.264	3.042*		Control_542	43344.3	74.636	2.942*
	Tumor_542	15213.5	24.736			Tumor_542	14729.7	25.364
	* Fold change > 2
	NB= No Band
